# Supplementary material for: The Unfolded Protein Response Sensor PERK Mediates Stiffness-Dependent Adaptation in Glioblastoma Cells
Source: Int J Mol Sci. 2022 Jun 10;23(12):6520. doi: 10.3390/ijms23126520 (PMC9223606; doi:10.3390/ijms23126520)
Supplement: Supplementary file 1 [file ijms-23-06520-s001.zip]

Archive with 1 entries (1 files):
- ijms-1754159-supplementary.pdf
